# Supplementary material for: Nitrogen Addition Affects Nitrous Oxide Emissions of Rainfed Lucerne Grassland
Source: Int J Environ Res Public Health. 2022 Jun 24;19(13):7789. doi: 10.3390/ijerph19137789 (PMC9265669; doi:10.3390/ijerph19137789)
Supplement: Supplementary file 1 [file ijerph-19-07789-s001.zip]

Archive with 1 entries (1 files):
- ijerph-1736790-supplementary.pdf
